# Supplementary material for: Effects of pH on Olfactory Behaviours in Male Shore Crabs, Carcinus maenas
Source: Animals (Basel). 2024 Mar 19;14(6):948. doi: 10.3390/ani14060948 (PMC10967494; doi:10.3390/ani14060948)
Supplement: Supplementary file 1 [file animals-14-00948-s001.zip]

Archive with 1 entries (1 files):
- animals-2824325-supplementary.pdf
